# Supplementary material for: The Effectiveness of Small Group Education on Improving Antibiotic Prescribing in General Practice: A Mixed Methods Systematic Review
Source: Antibiotics (Basel). 2026 Apr 30;15(5):458. doi: 10.3390/antibiotics15050458 (PMC13203494; doi:10.3390/antibiotics15050458)
Supplement: Supplementary file 1 [file antibiotics-15-00458-s001.zip]

Archive with 1 entries (1 files):
- antibiotics-4257553-supplementary.pdf
